# Supplementary material for: Automated analysis of free speech predicts psychosis onset in high-risk youths
Source: NPJ Schizophr. 2015 Aug 26;1:15030–. doi: 10.1038/npjschz.2015.30 (PMC4849456; doi:10.1038/npjschz.2015.30)
Supplement: Supplementary Information [file npjschz201530-s1.xls]

## Sheet: Sheet1
cant_palXfrase-max	cant_palXfrase-mean	cant_palXfrase-median	cant_palXfrase-min	cant_palXfrase-std	d1-max	d1-max_peso_largo_oracion	d1-mean	d1-mean_peso_largo_oracion	d1-median	d1-median_peso_largo_oracion	d1-min	d1-min_peso_largo_oracion	d1-std	d1-std_peso_largo_oracion	d2-max	d2-max_peso_largo_oracion	d2-mean	d2-mean_peso_largo_oracion	d2-median	d2-median_peso_largo_oracion	d2-min	d2-min_peso_largo_oracion	d2-std	d2-std_peso_largo_oracion	temperatura_mean	temperatura_std	$	COMILLASSIMPLES	COMA	-NONE-	PUNTO	DOSPUNTOS	CC	CD	DT	EX	IN	JJ	JJR	JJS	LS	MD	NN	NNP	NNPS	NNS	PDT	POS	PRP
112	15.4615	10	1	17.6636	1	0.707107	0.237964	0.0677086	0.210162	0.0524537	-0.0729955	-0.0461664	0.228379	0.0860203	0.859156	0.402053	0.233893	0.0641775	0.186315	0.0581371	-0.0570836	-0.0358532	0.219227	0.0711248	1	2.02051498369e-16	0	0	0.0379001	0	0.000768246	0	0.0481434	0.00332907	0.0542894	0.00307298	0.121639	0.0494238	0.00435339	0.00409731	0	0.0212548	0.106274	0.0145967	0	0.0391805	0	0.00179257	0.120615
67	11.2683	7	1	12.7887	1	1	0.234798	0.0803772	0.197886	0.0641271	-0.0628056	-0.0538974	0.231831	0.113581	1	1	0.187232	0.0662905	0.0909812	0.0305414	-0.0538974	-0.0538974	0.215536	0.109202	1	1.9141214318e-16	0.000480077	0	0.0235238	0	0.00288046	0	0.0542487	0.00288046	0.0523284	0.00288046	0.130581	0.0504081	0.00240038	0.00144023	0	0.00480077	0.109458	0.0355257	0	0.0278445	0	0.00144023	0.129141
151	21.0343	13	1	23.4716	1	1	0.277228	0.0700951	0.266112	0.058115	-0.101328	-0.0827341	0.239399	0.105325	1	1	0.227213	0.0528642	0.178755	0.0433295	-0.0883177	-0.055857	0.225445	0.0837803	1	2.07703709053e-16	0	0	0.152488	0.000144676	0.00202546	0.00101273	0.0470197	0.00578704	0.0593171	0.00390625	0.100116	0.0374711	0.00260417	0.00202546	0	0.00954861	0.0885417	0.0179398	0.000144676	0.0282118	0.000144676	0.0041956	0.124855
99	14.3777	10	1	13.5294	1	1	0.251667	0.07	0.252101	0.063544	-0.0635718	-0.0482181	0.220345	0.0874026	1	1	0.242865	0.0658481	0.23462	0.0604396	-0.0779815	-0.0736833	0.214162	0.0770935	1	2.06197983696e-16	0	0.000235377	0.106508	0.000117689	0.00258915	0.0030599	0.0499	0.00706132	0.0562551	0.00458986	0.0976815	0.0364835	0.00247146	0.000470754	0	0.0149465	0.0907379	0.0193009	0	0.0208309	0.00082382	0.0041191	0.143698
227	26.673	15	1	31.4797	1	1	0.405255	0.0999346	0.42515	0.0835754	-0.0558295	-0.0211016	0.203399	0.091877	0.906003	0.739748	0.338395	0.0782949	0.348662	0.0661967	-0.0285122	-0.0142561	0.215581	0.0742219	1	2.08474984299e-16	0	0	0.0438223	0.000152161	0.000304321	0.000152161	0.0517346	0.00562995	0.0470177	0.00182593	0.121272	0.0343883	0.00197809	0.00121729	0	0.0106512	0.0972307	0.00760803	0.000152161	0.0248022	0.000304321	0.00121729	0.147292
78	8.91667	7	1	9.18834	1	1	0.165038	0.0623906	0.0436606	0.0195256	-0.123065	-0.123065	0.224801	0.127868	1	1	0.138186	0.0533742	0.0416306	0.0153493	-0.114349	-0.0660194	0.193652	0.10866	1	9.51692754364e-17	0	0	0.0868993	0	0.00230415	0	0.0315997	0.00592495	0.060237	0.0036208	0.114878	0.0595787	0.00164582	0.00131666	0	0.0131666	0.102041	0.040158	0.000329164	0.040158	0.000658328	0.00329164	0.120803
58	12.8411	11	1	9.46173	0.922285	0.477567	0.198699	0.0563718	0.16967	0.0439451	-0.0684168	-0.0395005	0.192465	0.0628634	0.773739	0.244678	0.173504	0.0470855	0.142578	0.0380655	-0.0423226	-0.0172781	0.176505	0.0490475	1	2.04340580593e-16	0	0	0.0882481	0.000145624	0.00276686	0	0.0254842	0.00451434	0.0677152	0.0036406	0.115625	0.0509684	0.00553371	0.00436872	0	0.0116499	0.103393	0.013543	0	0.0330566	0	0.00626183	0.119994
192	33.2131	17.5	1	40.8338	0.83692	0.177322	0.326686	0.0614176	0.344087	0.067481	-0.0315028	-0.0315028	0.21747	0.0405263	0.808159	0.185407	0.293239	0.0549497	0.305344	0.0598219	-0.0234987	-0.00888169	0.217713	0.0409899	1	2.17932311908e-16	0	0	0.110456	0	0.00242761	0	0.0499393	0.00346801	0.0567019	0.00294781	0.117045	0.0456043	0.001734	0.0010404	0	0.0133518	0.0927692	0.00346801	0	0.0388417	0.0001734	0.00398821	0.131611
58	12.9574	9	1	11.0697	0.803059	0.442375	0.263436	0.0777676	0.263469	0.0646381	-0.062138	-0.0315028	0.228386	0.0815895	1	1	0.233237	0.0699024	0.203271	0.0516293	-0.0206641	-0.00508714	0.225964	0.101992	1	2.08383147273e-16	0	0	0.040116	0	0.000483325	0.000966651	0.0521991	0.00434993	0.057999	0.000966651	0.111165	0.0352827	0.00144998	0.000966651	0	0.0130498	0.100048	0.0183664	0	0.0318995	0	0.00338328	0.147898
152	34.4231	23.5	2	37.3519	0.775285	0.241726	0.498935	0.0985663	0.575323	0.0927246	0.00164321	0.000447226	0.215937	0.0558135	0.730705	0.146783	0.42603	0.0794563	0.423693	0.0746233	-0.00470114	-0.000991086	0.183446	0.0374084	1	0	0	0	0.0467112	0	0.000953289	0	0.0438513	0.00285987	0.049571	0.00285987	0.115348	0.0505243	0.000953289	0.00571973	0	0.00953289	0.0734032	0.0181125	0.000953289	0.0162059	0	0.00285987	0.158246
51	7.11972	4	1	8.21582	1	1	0.210575	0.102428	0.13965	0.0523328	-0.166211	-0.135711	0.255711	0.18799	1	1	0.12319	0.0528631	0.0360757	0.0151817	-0.125032	-0.125032	0.197489	0.130573	1	9.34739720131e-17	0	0	0.116646	0	0.00252207	0	0.0390921	0.00315259	0.0334174	0.00252207	0.104035	0.0327869	0.00567465	0.000630517	0	0.0145019	0.0794451	0.0239596	0	0.0271122	0	0.00630517	0.15826
101	17.3916	11	1	17.2473	1	0.707107	0.280445	0.0746538	0.257356	0.0648099	-0.0298139	-0.0142754	0.228846	0.0810202	0.94904	0.600226	0.242762	0.0631317	0.221958	0.0506758	-0.0438356	-0.0234311	0.219966	0.0713915	1	6.96826945546e-17	0	0.000125188	0.104907	0	0.00500751	0.000125188	0.0510766	0.00701052	0.0578368	0.00287932	0.100526	0.0388082	0.00287932	0.000751127	0	0.0187782	0.0863796	0.0152729	0.000125188	0.0311718	0.000125188	0.00388082	0.132699
97	19.2358	14	1	17.4746	0.772668	0.282133	0.25185	0.0599899	0.248604	0.0578976	-0.0734231	-0.0599497	0.190952	0.0500024	0.781118	0.390559	0.217488	0.05203	0.197757	0.0443769	-0.0534557	-0.0267279	0.186374	0.0521646	1	2.05853088117e-16	0	0.00237047	0.0938029	0	0.00237047	0.000225759	0.039395	0.0125296	0.0759679	0.00417654	0.105542	0.0419912	0.00349927	0.000790157	0	0.0114008	0.12349	0.0223502	0	0.0237047	0.00011288	0.00462806	0.0940287
77	13.4107	9	1	14.676	0.997798	0.631063	0.309285	0.0911863	0.325885	0.0831716	-0.0224926	-0.0106031	0.22971	0.0832297	0.791554	0.261995	0.280723	0.079807	0.286969	0.0733194	-0.00182397	-0.000744633	0.226211	0.0695637	1	2.0785660102e-16	0	0.000471032	0.0772492	0	0.00329722	0	0.0386246	0.00282619	0.0569948	0.00376825	0.116345	0.0287329	0.000942063	0.00235516	0	0.014602	0.089025	0.0160151	0	0.0235516	0.000471032	0.0075365	0.134244
117	23.8632	17	1	21.5018	0.742587	0.354581	0.287805	0.0596986	0.312425	0.0600931	-0.0277505	-0.0113291	0.206581	0.0461787	1	1	0.276017	0.060798	0.266959	0.0560392	-0.0563603	-0.0398528	0.21162	0.0790636	1	2.14841232292e-16	0	0.000938338	0.117426	0	0.00214477	0.00428954	0.0423592	0.00991957	0.0623324	0.00281501	0.105898	0.0435657	0.00187668	0.00227882	0.000134048	0.00697051	0.101743	0.0198391	0.000402145	0.024933	0.000536193	0.00522788	0.126676
116	19.11	12	1	19.6484	1	1	0.27609	0.0678622	0.264554	0.0642565	-0.0979617	-0.0692694	0.218251	0.0803484	0.775195	0.332793	0.223078	0.0500104	0.189421	0.0473401	-0.0979617	-0.0692694	0.209085	0.0489084	1	2.07179424559e-16	0.000522684	0.000104537	0.132553	0	0.0162032	0.00146352	0.0393059	0.00752666	0.0621995	0.0028225	0.108823	0.0347063	0.0028225	0.00114991	0	0.0105582	0.0832114	0.0209074	0.000418148	0.032511	0	0.00689944	0.13987
97	16.5678	12	1	14.1297	1	1	0.303066	0.0829219	0.291529	0.0707717	-0.0330773	-0.0155928	0.234781	0.100122	1	1	0.243849	0.0637243	0.219625	0.0559991	-0.0536746	-0.0228869	0.203716	0.0694942	1	2.04063050372e-16	0	0	0.0825047	0	0.00223954	0.000268745	0.0425513	0.00528532	0.0494491	0.00116456	0.0881483	0.0393263	0.00286661	0.00214996	0	0.025262	0.0884171	0.00931649	0.000358327	0.0244558	0	0.00474783	0.152199
127	14.2786	9	1	16.2222	1	0.816497	0.236064	0.0667593	0.219142	0.0563351	-0.117786	-0.0961717	0.230787	0.0850538	0.864922	0.353103	0.202523	0.0561135	0.144914	0.0390471	-0.0417376	-0.0283384	0.209787	0.0640124	1	2.06288624385e-16	0	0	0.085759	0.000156495	0.00172144	0	0.0513302	0.0106416	0.0605634	0.00312989	0.0954617	0.0408451	0.00156495	0.000782473	0.000156495	0.0187793	0.112989	0.0178404	0.000312989	0.0266041	0.000782473	0.00406886	0.128326
128	19.8289	15	1	17.5791	1	1	0.321952	0.0780566	0.332528	0.0733436	-0.100474	-0.0820367	0.211439	0.0706942	1	1	0.299993	0.0714644	0.293306	0.0675185	-0.0279057	-0.0139528	0.208146	0.0662529	1	2.14961625259e-16	0	0	0.115453	0	0.000667359	0.000296604	0.0390776	0.0034851	0.0606555	0.00252113	0.114489	0.0413762	0.00385585	0.000593208	0	0.0102328	0.0990657	0.00889812	0.000370755	0.0190568	0.000370755	0.00192793	0.147264
126	20.8203	12	1	22.9295	0.786678	0.332525	0.213387	0.0494666	0.193309	0.0449519	-0.0746969	-0.0524569	0.199748	0.0571354	1	1	0.211288	0.0567422	0.167163	0.038504	-0.0572411	-0.050288	0.222679	0.122714	1	8.33507922159e-17	0	0.000677392	0.0790855	0	0.00135478	0.000508044	0.0433531	0.00440305	0.0633362	0.00152413	0.150212	0.045724	0.00203218	0.00186283	0.000169348	0.0182896	0.102625	0.0240474	0.000508044	0.0255715	0.000338696	0.00304826	0.107028
60	15.8108	13	1	11.5322	0.837923	0.480212	0.321159	0.0841881	0.319332	0.0812534	-0.0542301	-0.0289872	0.224237	0.0688855	0.862214	0.259967	0.275438	0.069477	0.268142	0.0656805	-0.0424172	-0.022673	0.208187	0.0539241	1	2.03293361443e-16	0	0	0.0756058	0	0.000323102	0.00129241	0.0500808	0.00161551	0.0688207	0.00193861	0.104362	0.0458805	0.0129241	0.00161551	0	0.00387722	0.088853	0.00969305	0	0.0397415	0	0.00193861	0.157351
44	10.0236	7	1	9.50836	1	1	0.271313	0.111538	0.213605	0.0687639	-0.119144	-0.0972806	0.26901	0.179826	1	1	0.215523	0.0753327	0.168855	0.0527194	-0.119144	-0.0972806	0.226093	0.114835	1	2.00148302124e-16	0	0.000798722	0.108626	0	0.00505857	0	0.043131	0.00692226	0.0556443	0.00292865	0.100639	0.0332801	0.00266241	0.000532481	0	0.0138445	0.079606	0.0292865	0.000266241	0.0258253	0	0.00292865	0.139244
147	22.0231	14	1	22.6986	1	0.707107	0.317489	0.0733085	0.31281	0.0671724	-0.0473288	-0.0473288	0.235295	0.0707533	1	0.707107	0.269686	0.0609309	0.259258	0.0572789	-0.0493536	-0.0263806	0.213188	0.0616322	1	6.70473494643e-17	0	0	0.127525	0	0.00281027	0.000151906	0.0397995	0.00334194	0.0528634	0.00402552	0.118639	0.034103	0.00432933	0.000607626	0	0.0132918	0.0788394	0.0128361	7.595321282090232e-05	0.0237734	0.000531673	0.00281027	0.141577
63	13.5434	11	1	9.89509	0.77328	0.345821	0.283266	0.079194	0.290783	0.0810083	-0.0857531	-0.054235	0.206517	0.0640037	0.780988	0.248976	0.260717	0.0739185	0.234675	0.0655404	-0.0096281	-0.00377645	0.191372	0.0598389	1	2.00916628566e-16	0	0.000386548	0.0262853	0	0.000773096	0	0.0355624	0.00695787	0.0649401	0.00811751	0.134519	0.0421337	0.00115964	0.000773096	0.000386548	0.0212601	0.10978	0.0154619	0.000773096	0.0243525	0	0	0.132199
24	6.66825	6	1	4.83901	0.91265	0.389155	0.187805	0.0711801	0.0867346	0.03144	-0.140936	-0.115073	0.227521	0.0916081	1	0.707107	0.159303	0.0585409	0.0171045	0.00939207	-0.0758357	-0.0758357	0.219939	0.0919746	1	1.8967987096e-16	0	0	0.100186	0	0.00978565	0	0.0438024	0.00931966	0.0479963	0.000931966	0.0885368	0.027493	0.0027959	0.000465983	0	0.0177074	0.0931966	0.0396086	0	0.027959	0.000465983	0.000465983	0.150513
159	23.3478	14	1	25.1535	1	1	0.341889	0.0966294	0.335041	0.0751399	-0.130504	-0.0753465	0.246319	0.143381	1	1	0.292212	0.0795997	0.284448	0.0621924	-0.0844928	-0.048782	0.228134	0.12648	1	2.1483008416e-16	0	0.000269469	0.0378604	0.000134735	0.00148208	0.000134735	0.0505255	0.00646726	0.0626516	0.00323363	0.125842	0.041094	0.00242522	0.000404204	0	0.0234438	0.10132	0.0109135	0	0.0277553	0.000404204	0.000404204	0.127324
39	7.89961	6	1	6.21164	1	0.503326	0.236307	0.084203	0.225488	0.0694985	-0.152479	-0.124499	0.242095	0.0971193	1	0.707107	0.212385	0.0766194	0.178484	0.0608388	-0.114921	-0.061428	0.22103	0.0899888	1	1.9314676491e-16	0	0	0.0508542	0	0.000794597	0	0.0258244	0.00953516	0.0508542	0.00198649	0.0750894	0.0270163	0.00476758	0.000397298	0	0.00993246	0.0949543	0.0294001	0	0.0174811	0.000397298	0.000794597	0.15296
74	14.4407	11	1	13.0919	0.998183	0.705822	0.239188	0.0658235	0.224607	0.0554354	-0.0438997	-0.035844	0.214878	0.077748	0.755436	0.356116	0.201551	0.0515939	0.141807	0.0406164	-0.0717457	-0.0320857	0.194523	0.0534189	1	2.05932438661e-16	0	0	0.103411	0	0.00272851	0	0.0436562	0.00136426	0.0534789	0.00190996	0.107776	0.0379263	0.00327422	0.00163711	0	0.0136426	0.0905866	0.0144611	0	0.0439291	0	0.00654843	0.132606
194	25.993	18	1	26.6748	1	1	0.297114	0.0626364	0.308193	0.0599053	-0.0976772	-0.0976772	0.21896	0.0728337	0.727393	0.257357	0.273079	0.0539692	0.273667	0.0539336	-0.06418	-0.0328442	0.213729	0.044988	1	2.14424243342e-16	0	9.511128019783147e-05	0.104147	0	0.000665779	0.000665779	0.0535477	0.00466045	0.0534525	0.00228267	0.103481	0.0412783	0.00684801	0.00142667	0	0.0104622	0.0808446	0.00941602	0	0.0233974	0	0.00285334	0.133156
182	22.0809	13	1	25.5915	1	1	0.325126	0.0849085	0.33581	0.073781	-0.0606126	-0.0258453	0.226308	0.0961124	0.995038	0.53187	0.273613	0.0655195	0.265079	0.056241	-0.0546944	-0.0335553	0.23259	0.0703432	1	2.07168389325e-16	0	0.000115115	0.098538	0.000115115	0.00506504	0.000115115	0.0429377	0.00322321	0.0547945	0.00402901	0.139058	0.0437435	0.00138137	0.000805802	0	0.0123173	0.101531	0.00978474	0.000115115	0.0323472	0.000460458	0.00564061	0.119604
81	14.9094	11	1	13.3371	1	1	0.246354	0.0715992	0.223793	0.0563344	-0.079803	-0.0426565	0.226914	0.0942548	0.810773	0.352455	0.196703	0.0528987	0.162854	0.0403436	-0.079803	-0.0434188	0.195543	0.0601947	1	2.06645735715e-16	0	0	0.0732507	0.000182216	0.000728863	0	0.0417274	0.0100219	0.0621356	0.00364431	0.0943878	0.0406341	0.00364431	0.00109329	0	0.0140306	0.108965	0.0187682	0.000364432	0.034621	0.000364432	0.00419096	0.109147
50	7.62963	5	1	8.0672	1	1	0.151214	0.0582689	0.0215284	0.0126677	-0.0754668	-0.0420121	0.212089	0.119561	1	0.707107	0.123805	0.0419856	0.00906438	0.00448304	-0.0804576	-0.0572566	0.195377	0.0803237	1	1.05811496272e-16	0	0	0.0754332	0	0.00152905	0.00101937	0.0479103	0.0137615	0.0570846	0.00254842	0.0932722	0.0300714	0.00254842	0.00152905	0	0.019368	0.0795107	0.0280326	0	0.0249745	0.000509684	0.0030581	0.152905
98	13.861	11	1	12.4671	0.823488	0.318956	0.194045	0.0529455	0.157792	0.0421297	-0.0605071	-0.0470028	0.190274	0.0573557	1	1	0.187006	0.0560069	0.153534	0.0361881	-0.0565409	-0.0565409	0.194677	0.0939362	1	7.65109014288e-17	0	0.00026713	0.0719915	0	0.00133565	0.000934954	0.0474155	0.00681181	0.0711901	0.00240417	0.111927	0.0512889	0.0049419	0.00146921	0	0.0100174	0.097903	0.0172299	0.00026713	0.0343262	0.000133565	0.00347269	0.127688
100	15.6228	13	1	12.9815	1	0.5	0.25602	0.068325	0.226399	0.0563371	-0.117379	-0.0829992	0.210936	0.0685226	0.894701	0.478238	0.229373	0.0595583	0.211271	0.0523442	-0.00730466	-0.00446219	0.19792	0.0574486	1	2.00632795908e-16	0	0.00139456	0.132882	0	0.00268951	0.000498058	0.0375535	0.00498058	0.0634525	0.00229106	0.0993127	0.029485	0.00139456	0.00298835	0	0.0105588	0.0832752	0.0124514	0	0.0219145	0	0.0051798	0.145034
[truncated: 52 more columns]
